# Supplementary material for: Cellular and physiological circadian mechanisms drive diurnal cell proliferation and expansion of white adipose tissue
Source: Nat Commun. 2021 Jun 9;12:3482. doi: 10.1038/s41467-021-23770-0 (PMC8190103; doi:10.1038/s41467-021-23770-0)
Supplement: Supplementary file 2 — Supplementary data. [file 41467_2021_23770_MOESM2_ESM.xlsx]

## Sheet: Related to Fig1-SF1
																															Related to figure 1A,C
																															Epidydimal Fat (related to figure 1A,C)
																															Lean mice						Obese mice
																															CycID	BH.Q	ADJ.P	PER	LAG	AMP	CycID	BH.Q	ADJ.P	PER	LAG	AMP
																															Bmal1	1.91896e-08	3.83792e-09	24	0	0.514429	Bmal1	0.00903621	0.00361449	24	0	0.18205
																															Dbp	8.31e-05	1.19e-05	24	12	7.51199	Dbp	0.120381	0.0842666	24	12	0.853518
																															Per2	5.79685e-05	2.89843e-05	24	16	0.885555	Per2	0.000411199	8.22399e-05	24	16	1.55335
																															Rev-erbα	1.00467e-09	1.00467e-10	24	10	12.0324	Rev-erbα	0.00368016	0.00110405	24	10	5.4366
																															Rev-erbβ	8.66755e-08	2.96578e-08	24	12	7.50012	Rev-erbβ	3.69318e-06	3.69318e-07	28	12	7.3108
																															Tgfβ3	0.940419	0.846377	28	10	0.272042	Tgfβ3	0.0123455	0.00617275	24	12	0.362788
																															Ccnd1	0.140444	0.0842666	28	26	0.144215	Ccnd1	0.0393013	0.0235808	28	10	0.65716
																															Ccna2	0.491858	0.344301	24	6	0.330486	Ccna2	1	1	20	8	1.20106
																															Pdfgrα	0.494467	0.395574	28	16	0.264714	Pdfgrα	1	1	20	8	0.718117
																															Ki67	1	1	20	6	0.284068	Ki67	1	1	20	8	1.82414
																															Related to figure 2A-B
																															Inguinal Fat (related to figure SF1A-B)
																															Lean mice						Obese mice
																															CycID	BH.Q	ADJ.P	PER	LAG	AMP	CycID	BH.Q	ADJ.P	PER	LAG	AMP
																															Bmal1	7.24607e-05	2.89843e-05	28	26	0.454871	Bmal1	0.000130597	3.91791e-05	24	22	0.349755
																															Dbp	3.48598e-09	3.48598e-10	28	12	10.8999	Dbp	1.39896e-05	1.39896e-06	24	12	6.78203
																															Per2	0.0102879	0.00617275	28	18	0.50579	Per2	0.325671	0.293104	28	18	0.366031
																															Rev-erbα	1.49382e-05	4.48146e-06	24	8	2.53118	Rev-erbα	0.0383838	0.0307071	20	8	1.13833
																															Rev-erbβ	1.31558e-06	2.63116e-07	20	12	3.50346	Rev-erbβ	0.000524244	0.000262122	24	12	1.97037
																															Tgfβ3	0.202504	0.182253	24	20	0.293337	Tgfβ3	1	1	28	14	0.324753
																															Ccnd1	0.00280172	0.00140086	24	14	0.494716	Ccnd1	0.00501239	0.00300743	28	12	1.47025
																															Ccna2	0.137592	0.0963146	20	12	1.08068	Ccna2	9.09323e-05	1.81865e-05	28	14	1.99417
																															Pdfgrα	1	1	20	18	0.218815	Pdfgrα	0.0268987	0.0188291	28	18	0.371975
																															Ki67	0.145465	0.116372	20	14	1.76287	Ki67	0.000445135	0.000178054	28	18	2.7192

## Sheet: Related to Fig S2B
Related to figure S2B
SVF-Epidydimal Fat (related to figure S2B)
Lean mice						Obese mice
CycID	BH.Q	ADJ.P	PER	LAG	AMP	CycID	BH.Q	ADJ.P	PER	LAG	AMP
Bmal1	0.0145744	0.00711513	24	2	0.364769	Bmal1	0.0907383	0.0907383	24	4	0.245621
Per2	0.369034	0.369034	20	16	0.953185	Per2	0.00529461	0.00132365	28	16	3.46945e-18
Ki67	0.0145744	0.00728719	20	8	3.43978	Ki67	0.0179549	0.0134662	20	8	30.3218
Pdfgrα	0.228309	0.171232	24	10	1.63275	Pdfgrα	0.0179549	0.0134662	20	10	1.77468
SVF-Inguinal Fat (related to figure S2B)
Lean mice						Obese mice
CycID	BH.Q	ADJ.P	PER	LAG	AMP	CycID	BH.Q	ADJ.P	PER	LAG	AMP
Bmal1	0.0397792	0.00994481	24	0	0.336984	Bmal1	0.117483	0.0534717	20	18	0.494519
Per2	0.294899	0.221174	24	18	0.307243	Per2	0.117483	0.0587414	24	20	0.658806
Ki67	0.294899	0.221116	24	10	2.63851	Ki67	0.161696	0.121272	24	12	19.8525
Pdfgrα	1	1	20	0	0.744698	Pdfgrα	0.679254	0.679254	20	6	0.989083

## Sheet: Related to Fig5-SF5
Related to figure 5H-I,K												Related to figure 5H-I,K and S5A-C
Epidydimal Fat (related to figure 5H-I,K)												Inguinal Fat (related to figure 5H-I,K and S5A-C)
WT						CLOCK KO						WT						CLOCK KO
CycID	BH.Q	ADJ.P	PER	LAG	AMP	CycID	BH.Q	ADJ.P	PER	LAG	AMP	CycID	BH.Q	ADJ.P	PER	LAG	AMP	CycID	BH.Q	ADJ.P	PER	LAG	AMP
Clock	1	0.96678	24	15	0.816708	Clock	1	1	18	0	0.070711	Clock	0.599091	0.524205	24	18	0.933736	Clock	1	1	18	0	0.774944
Dbp	0.003939	0.000492	24	9	2.38825	Dbp	1	0.524205	24	3	0.201525	Dbp	0.000303	3.79e-05	24	9	2.36746	Dbp	1	0.720341	24	21	0.333689
Per2	0.0615584	0.0615584	30	15	8.32667e-17	Per2	0.66039	0.66039	30	21	1.73472e-17	Per2	0.00681818	0.00340909	30	12	1.52656e-16	Per2	0.66039	0.66039	0	0	0
Rev-erbα	0.0615584	0.0334091	30	6	3.46945e-18	Rev-erbα	0.00253247	0.00126623	30	0	2.08167e-17	Rev-erbα	0.00798701	0.00798701	30	6	5.20417e-18	Rev-erbα	0.66039	0.442403	30	27	4.16334e-17
Tgfβ3	1	1	18	9	149.964	Tgfβ3	0.873674	0.524205	24	15	473.867	Tgfβ3	0.513636	0.256818	18	6	2.5235	Tgfβ3	0.458788	0.172045	18	6	2.48488
Ccnd1	0.348674	0.069735	24	12	8.76867	Ccnd1	0.642045	0.256818	24	18	26.8674	Ccnd1	0.012424	0.003106	24	6	0.414086	Ccnd1	1	1	18	0	0.115999
Leptin	1	1	24	18	24.518	Leptin	0.900426	0.720341	24	12	77.9937	Leptin	0.599091	0.524205	24	6	0.389387	Leptin	0.458788	0.172045	18	0	0.260599
Pparγ	0.005303	0.001326	24	6	0.530702	Pparγ	0.052727	0.006591	24	15	0.875045	Pparγ	0.297475	0.111553	24	15	0.246506	Pparγ	0.103939	0.012992	24	15	0.431127

## Sheet: Related to Fig6
Related to figure 6C,E												Related to figure 6D,F
Epidydimal Fat (related to figure 6C,E)												Inguinal Fat (related to figure 6D,F)
WT						CLOCK KO						WT						CLOCK KO
CycID	BH.Q	ADJ.P	PER	LAG	AMP	CycID	BH.Q	ADJ.P	PER	LAG	AMP	CycID	BH.Q	ADJ.P	PER	LAG	AMP	CycID	BH.Q	ADJ.P	PER	LAG	AMP
Clock	0.131746	0.094104	30	21	0.34959	Clock	1	1	0	0	0	Clock	1	1	30	3	0.139063	Clock	1	1	0	0	0
Dbp	0.543562	0.271781	30	24	0.381309	Dbp	1	1	30	21	0.0174393	Dbp	0.00906636	0.00453318	30	27	1.82252	Dbp	1	1	30	12	0.279118
Per2	1	1	30	21	1.76811	Per2	1	1	30	6	2.85183	Per2	0.0305412	0.0305412	30	0	3.11852	Per2	1	1	30	3	0.983855
Tgfβ3	0.10631	0.030786	30	18	2.35599	Tgfβ3	1	1	30	15	0.988489	Tgfβ3	0.57528	0.43146	30	18	0.068331	Tgfβ3	1	1	30	21	0.347805
Ccnd1	0.092097	0.013157	24	18	2.59662	Ccnd1	1	1	30	6	2.53043	Ccnd1	0.081443	0.020361	30	3	3.23214	Ccnd1	1	0.910694	18	0	3.92652
Ki67	0.115664	0.066094	30	15	0.656323	Ki67	1	0.327744	18	0	0.307322	Ki67	0.57528	0.43146	18	0	0.510712	Ki67	1	0.43146	30	9	1.33877
